# Supplementary material for: Phage Therapy for Sustainable Sea Cucumber Aquaculture
Source: Life (Basel). 2026 Jun 11;16(6):989. doi: 10.3390/life16060989 (PMC13301823; doi:10.3390/life16060989)
Supplement: Supplementary file 1 [file life-16-00989-s001.zip]

Archive with 1 entries (1 files):
- life-4260762-supplementary.pdf
